# Supplementary material for: A Novel SIRT1 Activator Hydroxygenkwanin Alleviates Osteoporosis by Inhibiting Ferroptosis and Lactylation in Skeletal Stem/Progenitor Cells
Source: Antioxidants (Basel). 2026 May 12;15(5):612. doi: 10.3390/antiox15050612 (PMC13203516; doi:10.3390/antiox15050612)
Supplement: Supplementary file 1 [file antioxidants-15-00612-s001.zip]

Archive with 1 entries (1 files):
- antioxidants-4220944-supplementary.pdf
